# Supplementary material for: Multifunctional RNA-binding proteins influence mRNA abundance and translational efficiency of distinct sets of target genes
Source: PLoS Comput Biol. 2021 Dec 8;17(12):e1009658. doi: 10.1371/journal.pcbi.1009658 (PMC8687540; doi:10.1371/journal.pcbi.1009658)
Supplement: S1 Table — Table with all 143 cardiac expressed RBPs, number of mRNA and TE correlating targets and significance of correlations, clusters of coregulated RBPs, and average RNA expression levels in human left ventricle. (XLSX) [file pcbi.1009658.s001.xlsx]

## Sheet: Table S1
RBP	Gene description	TE correlating targets	TE effect size	TE FDR	mRNA correlating targets	mRNA effect size	mRNA FDR	molecular trait	Cluster of corregulated RBPs (1-6)	Human left ventricle mRNA mean FPKM	Similar TE regulation in Chothani et al.	Similar TE regulation in Luo et al.
BCLAF1	BCL2 associated transcription factor 1 [Source:HGNC Symbol;Acc:HGNC:16863]	936	8.61	5.25926e-05	445	6.44	2.82609e-05	TE & mRNA abundance	5	6.97	Yes	Not tested
DDX3X	DEAD-box helicase 3 X-linked [Source:HGNC Symbol;Acc:HGNC:2745]	730	11.89	5.25926e-05	339	6.9	2.82609e-05	TE & mRNA abundance	1	24.1	Yes	Not tested
DDX42	DEAD-box helicase 42 [Source:HGNC Symbol;Acc:HGNC:18676]	69	3.87	0.000542941	34	8.38	2.82609e-05	TE & mRNA abundance	2	14.91	No	Not tested
DDX6	DEAD-box helicase 6 [Source:HGNC Symbol;Acc:HGNC:2747]	392	7.12	5.25926e-05	18	5.08	2.82609e-05	TE & mRNA abundance	2	11.24	Yes	Yes, in both reporters
DROSHA	drosha ribonuclease III [Source:HGNC Symbol;Acc:HGNC:17904]	107	4.27	0.000183226	28	3.97	0.000694828	TE & mRNA abundance	6	5.98	No	Not tested
EFTUD2	elongation factor Tu GTP binding domain containing 2 [Source:HGNC Symbol;Acc:HGNC:30858]	1011	8.36	5.25926e-05	97	3.99	7.8e-05	TE & mRNA abundance	2	7.14	Yes	No
FAM120A	family with sequence similarity 120A [Source:HGNC Symbol;Acc:HGNC:13247]	297	4.74	5.25926e-05	12	4.33	0.00029434	TE & mRNA abundance	4	22.32	Yes	No
FASTKD2	FAST kinase domains 2 [Source:HGNC Symbol;Acc:HGNC:29160]	287	4.47	5.25926e-05	70	9.22	2.82609e-05	TE & mRNA abundance	1	10.27	No	No
G3BP1	G3BP stress granule assembly factor 1 [Source:HGNC Symbol;Acc:HGNC:30292]	298	9.22	5.25926e-05	151	10.18	2.82609e-05	TE & mRNA abundance	2	8.32	Yes	Yes, in 1 reporter
GEMIN5	gem nuclear organelle associated protein 5 [Source:HGNC Symbol;Acc:HGNC:20043]	426	4.8	5.25926e-05	270	8.02	2.82609e-05	TE & mRNA abundance	1	6.09	Yes	Not tested
HNRNPM	heterogeneous nuclear ribonucleoprotein M [Source:HGNC Symbol;Acc:HGNC:5046]	762	5.18	5.25926e-05	340	9.62	2.82609e-05	TE & mRNA abundance	2	23.02	No	Not tested
NKRF	NFKB repressing factor [Source:HGNC Symbol;Acc:HGNC:19374]	253	6.22	5.25926e-05	85	7.5	2.82609e-05	TE & mRNA abundance	2	2.28	Yes	Not tested
NOLC1	nucleolar and coiled-body phosphoprotein 1 [Source:HGNC Symbol;Acc:HGNC:15608]	249	4.95	5.25926e-05	110	7.26	2.82609e-05	TE & mRNA abundance	5	15.83	No	No
PRPF8	pre-mRNA processing factor 8 [Source:HGNC Symbol;Acc:HGNC:17340]	1698	7.02	5.25926e-05	1137	17.49	2.82609e-05	TE & mRNA abundance	1	26.52	Yes	No
PUM1	pumilio RNA binding family member 1 [Source:HGNC Symbol;Acc:HGNC:14957]	414	7.58	5.25926e-05	277	16.86	2.82609e-05	TE & mRNA abundance	2	16.55	Yes	Not tested
RBM22	RNA binding motif protein 22 [Source:HGNC Symbol;Acc:HGNC:25503]	258	3.74	0.000568	37	4.53	7.8e-05	TE & mRNA abundance	1	12.03	No	Yes, in 1 reporter
SRSF1	serine and arginine rich splicing factor 1 [Source:HGNC Symbol;Acc:HGNC:10780]	288	9.64	5.25926e-05	26	4.11	0.000378182	TE & mRNA abundance	2	35.41	Yes	No
SRSF7	serine and arginine rich splicing factor 7 [Source:HGNC Symbol;Acc:HGNC:10789]	163	6.7	5.25926e-05	40	11.47	2.82609e-05	TE & mRNA abundance	2	17.73	Yes	No
TRA2A	transformer 2 alpha homolog [Source:HGNC Symbol;Acc:HGNC:16645]	181	12.15	5.25926e-05	36	4.87	7.8e-05	TE & mRNA abundance	2	14.19	No	Yes, in 1 reporter
U2AF2	U2 small nuclear RNA auxiliary factor 2 [Source:HGNC Symbol;Acc:HGNC:23156]	1152	4.23	0.000146897	424	8.35	2.82609e-05	TE & mRNA abundance	2	27.24	Yes	Yes, in 1 reporter
UCHL5	ubiquitin C-terminal hydrolase L5 [Source:HGNC Symbol;Acc:HGNC:19678]	1137	6.6	5.25926e-05	532	14.13	2.82609e-05	TE & mRNA abundance	1	6.05	Yes	Yes, in 1 reporter
CDC40	cell division cycle 40 [Source:HGNC Symbol;Acc:HGNC:17350]	51	3.95	0.000542941	1	1	1	TE only	2	2.93	Yes	No
CPSF6	cleavage and polyadenylation specific factor 6 [Source:HGNC Symbol;Acc:HGNC:13871]	122	5.54	5.25926e-05	23	3.47	0.00272381	TE only	5	7.36	No	Yes, in 1 reporter
DDX51	DEAD-box helicase 51 [Source:HGNC Symbol;Acc:HGNC:20082]	112	5.03	5.25926e-05	1	1	1	TE only	1	3.23	No	Not tested
DGCR8	DGCR8 microprocessor complex subunit [Source:HGNC Symbol;Acc:HGNC:2847]	110	3.94	0.000310625	3	1.65	0.167576	TE only	1	5.26	No	Yes, in 1 reporter
EIF3G	eukaryotic translation initiation factor 3 subunit G [Source:HGNC Symbol;Acc:HGNC:3274]	97	7.05	5.25926e-05	13	3.98	0.00161967	TE only	2	36.45	Yes	No
EIF4G2	eukaryotic translation initiation factor 4 gamma 2 [Source:HGNC Symbol;Acc:HGNC:3297]	235	6.29	5.25926e-05	51	2.12	0.042588	TE only	5	114.92	Yes	Not tested
PABPC4	poly(A) binding protein cytoplasmic 4 [Source:HGNC Symbol;Acc:HGNC:8557]	175	9.8	5.25926e-05	38	-0.07	0.614844	TE only	4	27.7	Yes	Not tested
PABPN1	poly(A) binding protein nuclear 1 [Source:HGNC Symbol;Acc:HGNC:8565]	312	8.31	5.25926e-05	47	2.87	0.00855362	TE only	1	8.9	Yes	Not tested
PCBP1	poly(rC) binding protein 1 [Source:HGNC Symbol;Acc:HGNC:8647]	309	3.6	0.000767568	79	2.03	0.0466461	TE only	2	111.57	Yes	No
PUM2	pumilio RNA binding family member 2 [Source:HGNC Symbol;Acc:HGNC:14958]	262	4.06	0.000101429	21	1.14	0.208362	TE only	1	15.87	Yes	Not tested
RBM20	RNA binding motif protein 20 [Source:HGNC Symbol;Acc:HGNC:27424]	163	7	5.25926e-05	1	1	1	TE only	2	43.17	No	Not tested
RPS3	ribosomal protein S3 [Source:HGNC Symbol;Acc:HGNC:10420]	457	7.96	5.25926e-05	230	2.22	0.0282662	TE only	2	37.38	No	No
SF3A3	splicing factor 3a subunit 3 [Source:HGNC Symbol;Acc:HGNC:10767]	587	3.56	0.000749444	49	0.09	0.563889	TE only	1	6.08	Yes	Not tested
SUB1	SUB1 regulator of transcription [Source:HGNC Symbol;Acc:HGNC:19985]	371	7.27	5.25926e-05	64	-4.09	0.99999	TE only	1	8.77	Yes	Not tested
TIA1	TIA1 cytotoxic granule associated RNA binding protein [Source:HGNC Symbol;Acc:HGNC:11802]	153	4.16	0.000183226	11	2.09	0.0611793	TE only	1	10.69	Yes	Not tested
YBX3	Y-box binding protein 3 [Source:HGNC Symbol;Acc:HGNC:2428]	240	5.38	5.25926e-05	16	0.19	0.544201	TE only	6	59.77	Yes	Not tested
AKAP8L	A-kinase anchoring protein 8 like [Source:HGNC Symbol;Acc:HGNC:29857]	144	-0.58	0.789864	176	18.93	2.82609e-05	mRNA abundance only	1	14.62
BUD13	BUD13 homolog [Source:HGNC Symbol;Acc:HGNC:28199]	118	1.21	0.191669	14	4.15	0.000378182	mRNA abundance only	1	6.25
CSTF2T	cleavage stimulation factor subunit 2 tau variant [Source:HGNC Symbol;Acc:HGNC:17086]	381	0.13	0.544629	62	6.19	2.82609e-05	mRNA abundance only	6	11.73
DDX24	DEAD-box helicase 24 [Source:HGNC Symbol;Acc:HGNC:13266]	443	0.98	0.247482	268	10.94	2.82609e-05	mRNA abundance only	1	33.48
DDX52	DExD-box helicase 52 [Source:HGNC Symbol;Acc:HGNC:20038]	54	2.25	0.0345731	29	3.78	0.000969492	mRNA abundance only	2	2.19
DHX30	DExH-box helicase 30 [Source:HGNC Symbol;Acc:HGNC:16716]	122	2.32	0.0264788	56	9.65	2.82609e-05	mRNA abundance only	5	9.58
EIF3D	eukaryotic translation initiation factor 3 subunit D [Source:HGNC Symbol;Acc:HGNC:3278]	126	3.05	0.005325	72	15.94	2.82609e-05	mRNA abundance only	2	28
EIF3H	eukaryotic translation initiation factor 3 subunit H [Source:HGNC Symbol;Acc:HGNC:3273]	75	3	0.00761885	70	9.71	2.82609e-05	mRNA abundance only	2	29.38
EWSR1	EWS RNA binding protein 1 [Source:HGNC Symbol;Acc:HGNC:3508]	234	2.87	0.00682157	123	15.1	2.82609e-05	mRNA abundance only	4	16.25
FTO	FTO alpha-ketoglutarate dependent dioxygenase [Source:HGNC Symbol;Acc:HGNC:24678]	19	-0.62	0.805108	75	9.78	2.82609e-05	mRNA abundance only	5	3.19
FUS	FUS RNA binding protein [Source:HGNC Symbol;Acc:HGNC:4010]	253	2.34	0.0249145	97	10.89	2.82609e-05	mRNA abundance only	6	23.72
FXR2	FMR1 autosomal homolog 2 [Source:HGNC Symbol;Acc:HGNC:4024]	150	1.96	0.0546977	65	5.12	2.82609e-05	mRNA abundance only	2	34.11
GTF2F1	general transcription factor IIF subunit 1 [Source:HGNC Symbol;Acc:HGNC:4652]	527	3.58	0.00104632	146	8.56	2.82609e-05	mRNA abundance only	1	16.16
HNRNPC	heterogeneous nuclear ribonucleoprotein C [Source:HGNC Symbol;Acc:HGNC:5035]	199	2.81	0.00910943	65	6.18	2.82609e-05	mRNA abundance only	1	8.37
HNRNPK	heterogeneous nuclear ribonucleoprotein K [Source:HGNC Symbol;Acc:HGNC:5044]	409	-1.09	0.887878	232	11.23	2.82609e-05	mRNA abundance only	4	26.23
HNRNPL	heterogeneous nuclear ribonucleoprotein L [Source:HGNC Symbol;Acc:HGNC:5045]	643	1.64	0.095992	207	7.01	2.82609e-05	mRNA abundance only	1	9.41
HNRNPU	heterogeneous nuclear ribonucleoprotein U [Source:HGNC Symbol;Acc:HGNC:5048]	59	-0.29	0.710499	37	5.95	2.82609e-05	mRNA abundance only	6	20.36
ILF3	interleukin enhancer binding factor 3 [Source:HGNC Symbol;Acc:HGNC:6038]	623	3.1	0.003905	241	12.03	2.82609e-05	mRNA abundance only	2	19.86
LARP4	La ribonucleoprotein 4 [Source:HGNC Symbol;Acc:HGNC:24320]	126	2.28	0.0302257	137	11.95	2.82609e-05	mRNA abundance only	1	6.11
NCBP2	nuclear cap binding protein subunit 2 [Source:HGNC Symbol;Acc:HGNC:7659]	177	1.4	0.144243	61	6.92	2.82609e-05	mRNA abundance only	4	10.66
NIPBL	NIPBL cohesin loading factor [Source:HGNC Symbol;Acc:HGNC:28862]	120	2.52	0.0179416	108	11.5	2.82609e-05	mRNA abundance only	2	5.15
NONO	non-POU domain containing octamer binding [Source:HGNC Symbol;Acc:HGNC:7871]	300	0.93	0.256096	206	11.42	2.82609e-05	mRNA abundance only	4	14.41
PPIG	peptidylprolyl isomerase G [Source:HGNC Symbol;Acc:HGNC:14650]	1202	1.07	0.219711	1125	25.4	2.82609e-05	mRNA abundance only	4	7.73
RBM15	RNA binding motif protein 15 [Source:HGNC Symbol;Acc:HGNC:14959]	250	2.74	0.00952691	177	15.16	2.82609e-05	mRNA abundance only	1	1.94
RBM5	RNA binding motif protein 5 [Source:HGNC Symbol;Acc:HGNC:9902]	142	-0.64	0.799789	138	27.22	2.82609e-05	mRNA abundance only	1	14.74
SAFB	scaffold attachment factor B [Source:HGNC Symbol;Acc:HGNC:10520]	64	2.69	0.0127053	33	4.5	0.000101961	mRNA abundance only	5	11.11
SAFB2	scaffold attachment factor B2 [Source:HGNC Symbol;Acc:HGNC:21605]	107	2.94	0.00682157	51	4.1	0.000175	mRNA abundance only	2	10.82
SFPQ	splicing factor proline and glutamine rich [Source:HGNC Symbol;Acc:HGNC:10774]	142	2.33	0.0264788	68	6.14	2.82609e-05	mRNA abundance only	1	29.87
SLTM	SAFB like transcription modulator [Source:HGNC Symbol;Acc:HGNC:20709]	99	-0.33	0.710499	132	16.34	2.82609e-05	mRNA abundance only	2	12.22
STAU2	staufen double-stranded RNA binding protein 2 [Source:HGNC Symbol;Acc:HGNC:11371]	47	2.67	0.0151777	14	4.33	0.000694828	mRNA abundance only	1	8.74
TAF15	TATA-box binding protein associated factor 15 [Source:HGNC Symbol;Acc:HGNC:11547]	113	1.13	0.215296	104	10.2	2.82609e-05	mRNA abundance only	6	18.63
TARDBP	TAR DNA binding protein [Source:HGNC Symbol;Acc:HGNC:11571]	46	1.65	0.108509	96	5.38	2.82609e-05	mRNA abundance only	1	7.7
UTP3	UTP3 small subunit processome component [Source:HGNC Symbol;Acc:HGNC:24477]	58	1.31	0.174739	36	4.98	5.53191e-05	mRNA abundance only	6	11.82
XRCC6	X-ray repair cross complementing 6 [Source:HGNC Symbol;Acc:HGNC:4055]	232	2.99	0.00512435	84	11.89	2.82609e-05	mRNA abundance only	4	29.52
XRN2	5'-3' exoribonuclease 2 [Source:HGNC Symbol;Acc:HGNC:12836]	522	1.05	0.227274	174	18.7	2.82609e-05	mRNA abundance only	1	18.98
ZC3H11A	zinc finger CCCH-type containing 11A [Source:HGNC Symbol;Acc:HGNC:29093]	269	3	0.00513617	239	18.45	2.82609e-05	mRNA abundance only	5	6.97
ZRANB2	zinc finger RANBP2-type containing 2 [Source:HGNC Symbol;Acc:HGNC:13058]	54	1.74	0.0938638	20	7.38	2.82609e-05	mRNA abundance only	4	19.45
AARS	alanyl-tRNA synthetase [Source:HGNC Symbol;Acc:20]	35	2.67	0.0151777	16	1.73	0.0916924	none	1	25.45
AATF	apoptosis antagonizing transcription factor [Source:HGNC Symbol;Acc:HGNC:19235]	59	3.06	0.0055351	9	0.9	0.296795	none	6	7.2
ABCF1	ATP binding cassette subfamily F member 1 [Source:HGNC Symbol;Acc:HGNC:70]	14	-0.04	0.658321	6	3.63	0.00822059	none	2	17.16
AGGF1	angiogenic factor with G-patch and FHA domains 1 [Source:HGNC Symbol;Acc:HGNC:24684]	83	3.57	0.0011715	28	1.86	0.0704419	none	1	6.96
AKAP1	A-kinase anchoring protein 1 [Source:HGNC Symbol;Acc:HGNC:367]	166	-0.86	0.841103	61	2.98	0.00534	none	1	47.7
APOBEC3C	apolipoprotein B mRNA editing enzyme catalytic subunit 3C [Source:HGNC Symbol;Acc:HGNC:17353]	11	1.64	0.134784	5	2.01	0.0886857	none	5	9.29
AQR	aquarius intron-binding spliceosomal factor [Source:HGNC Symbol;Acc:HGNC:29513]	1215	1.77	0.0722379	33	0.87	0.287197	none	2	2.61
BCCIP	BRCA2 and CDKN1A interacting protein [Source:HGNC Symbol;Acc:HGNC:978]	2	0.42	0.528753	1	1	1	none	3	11.95
CPEB4	cytoplasmic polyadenylation element binding protein 4 [Source:HGNC Symbol;Acc:HGNC:21747]	27	1.3	0.186468	12	0.7	0.360563	none	4	24.36
CSTF2	cleavage stimulation factor subunit 2 [Source:HGNC Symbol;Acc:HGNC:2484]	21	0.58	0.394999	1	-1.08	0.961529	none	1	4.78
DDX21	DExD-box helicase 21 [Source:HGNC Symbol;Acc:HGNC:2744]	17	2.25	0.0447205	7	3.86	0.00365625	none	1	13.97
DDX55	DEAD-box helicase 55 [Source:HGNC Symbol;Acc:HGNC:20085]	290	0.31	0.482899	11	2.88	0.0153437	none	5	2.22
DDX59	DEAD-box helicase 59 [Source:HGNC Symbol;Acc:HGNC:25360]	60	0.96	0.256096	6	-0.01	0.619781	none	5	4.06
DKC1	dyskerin pseudouridine synthase 1 [Source:HGNC Symbol;Acc:HGNC:2890]	50	3.18	0.00460711	23	0.56	0.395531	none	6	8.28
EXOSC5	exosome component 5 [Source:HGNC Symbol;Acc:HGNC:24662]	73	1.47	0.136059	9	0.41	0.461205	none	4	6.79
FKBP4	FKBP prolyl isomerase 4 [Source:HGNC Symbol;Acc:HGNC:3720]	15	-0.22	0.710499	23	2.07	0.05275	none	1	12.35
FMR1	FMRP translational regulator 1 [Source:HGNC Symbol;Acc:HGNC:3775]	77	2.83	0.0097625	5	1.08	0.26637	none	5	4.46
FUBP3	far upstream element binding protein 3 [Source:HGNC Symbol;Acc:HGNC:4005]	37	0.65	0.358575	22	0.46	0.423001	none	2	10.65
FXR1	FMR1 autosomal homolog 1 [Source:HGNC Symbol;Acc:HGNC:4023]	36	1.05	0.247482	11	3.81	0.00272381	none	1	13.23
GNL3	G protein nucleolar 3 [Source:HGNC Symbol;Acc:HGNC:29931]	4	1.06	0.302875	1	1	1	none	6	12.09
GPKOW	G-patch domain and KOW motifs [Source:HGNC Symbol;Acc:HGNC:30677]	211	2.76	0.00938778	12	2.87	0.0153214	none	2	14.33
GRSF1	G-rich RNA sequence binding factor 1 [Source:HGNC Symbol;Acc:HGNC:4610]	121	0.98	0.251922	16	3.24	0.00606667	none	2	17.62
GRWD1	glutamate rich WD repeat containing 1 [Source:HGNC Symbol;Acc:HGNC:21270]	311	3.15	0.003905	37	2.87	0.00770299	none	1	4.07
HLTF	helicase like transcription factor [Source:HGNC Symbol;Acc:HGNC:11099]	49	-2.26	0.99218	62	2.31	0.0261068	none	3	8.86
HNRNPA1	heterogeneous nuclear ribonucleoprotein A1 [Source:HGNC Symbol;Acc:HGNC:5031]	5	0.93	0.317659	6	1.31	0.204127	none	1	10.4
HNRNPUL1	heterogeneous nuclear ribonucleoprotein U like 1 [Source:HGNC Symbol;Acc:HGNC:17011]	30	2.63	0.0192809	3	2.49	0.0691753	none	1	28.15
IGF2BP2	insulin like growth factor 2 mRNA binding protein 2 [Source:HGNC Symbol;Acc:HGNC:28867]	142	2.56	0.0151777	9	2.03	0.070723	none	1	2.6
KHDRBS1	KH RNA binding domain containing, signal transduction associated 1 [Source:HGNC Symbol;Acc:HGNC:18116]	37	1.31	0.179388	7	-0.45	0.771273	none	2	28.91
KHSRP	KH-type splicing regulatory protein [Source:HGNC Symbol;Acc:HGNC:6316]	589	3.17	0.00297524	28	-0.47	0.765657	none	1	16.21
LARP7	La ribonucleoprotein 7, transcriptional regulator [Source:HGNC Symbol;Acc:HGNC:24912]	15	1.64	0.128919	3	-0.99	0.934398	none	5	18.85
METAP2	methionyl aminopeptidase 2 [Source:HGNC Symbol;Acc:HGNC:16672]	69	1.53	0.125349	1	-0.56	0.867215	none	4	17.66
MTPAP	mitochondrial poly(A) polymerase [Source:HGNC Symbol;Acc:HGNC:25532]	26	-0.31	0.710499	2	-0.03	0.660563	none	1	2.27
NIP7	nucleolar pre-rRNA processing protein NIP7 [Source:HGNC Symbol;Acc:HGNC:24328]	14	1.76	0.108509	5	0.73	0.375341	none	4	2.87
NPM1	nucleophosmin 1 [Source:HGNC Symbol;Acc:HGNC:7910]	9	2.54	0.0346636	4	6.54	0.0004875	none	4	6.38
PCBP2	poly(rC) binding protein 2 [Source:HGNC Symbol;Acc:HGNC:8648]	243	2.01	0.0462808	34	1.02	0.236401	none	4	13.84
PHF6	PHD finger protein 6 [Source:HGNC Symbol;Acc:HGNC:18145]	17	1.04	0.255994	2	0.21	0.587724	none	6	2.1
POLR2G	RNA polymerase II subunit G [Source:HGNC Symbol;Acc:HGNC:9194]	3	0.42	0.512837	1	1	1	none	4	16.24
PPIL4	peptidylprolyl isomerase like 4 [Source:HGNC Symbol;Acc:HGNC:15702]	10	0.4	0.486477	1	1	1	none	2	8.99
PRPF4	pre-mRNA processing factor 4 [Source:HGNC Symbol;Acc:HGNC:17349]	21	-0.76	0.83752	6	-0.48	0.785919	none	2	6.48
PTBP1	polypyrimidine tract binding protein 1 [Source:HGNC Symbol;Acc:HGNC:9583]	901	2.45	0.0177042	31	0.47	0.423001	none	2	11.79
PUS1	pseudouridine synthase 1 [Source:HGNC Symbol;Acc:HGNC:15508]	3	2.1	0.12135	1	1	1	none	5	1.7
QKI	QKI, KH domain containing RNA binding [Source:HGNC Symbol;Acc:HGNC:21100]	486	0.8	0.297713	38	0.52	0.397909	none	6	23.52
RBFOX2	RNA binding fox-1 homolog 2 [Source:HGNC Symbol;Acc:HGNC:9906]	111	0.63	0.358575	13	-0.08	0.629593	none	6	16.56
RPS11	ribosomal protein S11 [Source:HGNC Symbol;Acc:HGNC:10384]	2	0.63	0.474828	1	1	1	none	6	285.62
SBDS	SBDS ribosome maturation factor [Source:HGNC Symbol;Acc:HGNC:19440]	2	0.01	0.710499	1	1.42	0.311205	none	1	99.97
SDAD1	SDA1 domain containing 1 [Source:HGNC Symbol;Acc:HGNC:25537]	147	1.27	0.174739	9	2.09	0.0644893	none	1	6.63
SERBP1	SERPINE1 mRNA binding protein 1 [Source:HGNC Symbol;Acc:HGNC:17860]	2	1.27	0.323408	2	2.98	0.0601049	none	4	9.64
SF3B1	splicing factor 3b subunit 1 [Source:HGNC Symbol;Acc:HGNC:10768]	18	-0.25	0.710499	10	2.9	0.0164847	none	6	41.2
SF3B4	splicing factor 3b subunit 4 [Source:HGNC Symbol;Acc:HGNC:10771]	537	0.87	0.273309	17	1.95	0.0644893	none	6	9.31
SLBP	stem-loop binding protein [Source:HGNC Symbol;Acc:HGNC:10904]	1	-0.01	0.710499	1	1	1	none	1	7.93
SMNDC1	survival motor neuron domain containing 1 [Source:HGNC Symbol;Acc:HGNC:16900]	57	3.45	0.00214732	4	2.17	0.0811697	none	1	4.78
SND1	staphylococcal nuclease and tudor domain containing 1 [Source:HGNC Symbol;Acc:HGNC:30646]	296	2.35	0.0236812	20	1.4	0.149598	none	4	16.79
SRSF9	serine and arginine rich splicing factor 9 [Source:HGNC Symbol;Acc:HGNC:10791]	52	-1.89	0.983849	1	1	1	none	2	6.62
SSB	small RNA binding exonuclease protection factor La [Source:HGNC Symbol;Acc:HGNC:11316]	7	0.44	0.483045	3	2.75	0.0545342	none	1	8.79
SUGP2	SURP and G-patch domain containing 2 [Source:HGNC Symbol;Acc:HGNC:18641]	197	-0.64	0.799789	45	0.27	0.489948	none	4	17.48
SUPV3L1	Suv3 like RNA helicase [Source:HGNC Symbol;Acc:HGNC:11471]	32	1.08	0.240185	9	1.89	0.0848611	none	1	10.26
TBRG4	transforming growth factor beta regulator 4 [Source:HGNC Symbol;Acc:HGNC:17443]	19	0.86	0.304703	3	2.7	0.05785	none	6	12.96
TIAL1	TIA1 cytotoxic granule associated RNA binding protein like 1 [Source:HGNC Symbol;Acc:HGNC:11804]	242	3.51	0.0010559	35	3.68	0.00119167	none	4	9.08
TROVE2	TROVE domain family member 2 [Source:HGNC Symbol;Acc:HGNC:11313]	52	2.35	0.0302257	1	1	1	none	3	3.36
UPF1	UPF1 RNA helicase and ATPase [Source:HGNC Symbol;Acc:HGNC:9962]	829	2.56	0.0142245	284	-0.01	0.587178	none	5	11.36
UTP18	UTP18 small subunit processome component [Source:HGNC Symbol;Acc:HGNC:24274]	42	2.25	0.0345731	9	1.97	0.0758284	none	5	3.26
WDR3	WD repeat domain 3 [Source:HGNC Symbol;Acc:HGNC:12755]	1	-0.38	0.826054	1	1	1	none	2	2.65
WDR43	WD repeat domain 43 [Source:HGNC Symbol;Acc:HGNC:28945]	19	0.14	0.561053	7	1.1	0.246238	none	6	5.94
WRN	WRN RecQ like helicase [Source:HGNC Symbol;Acc:HGNC:12791]	27	-0.25	0.710499	2	1.57	0.208362	none	3	2.02
XPO5	exportin 5 [Source:HGNC Symbol;Acc:HGNC:17675]	62	-1.4	0.943894	48	-0.02	0.594672	none	2	3.59
YWHAG	tyrosine 3-monooxygenase/tryptophan 5-monooxygenase activation protein gamma [Source:HGNC Symbol;Acc:HGNC:12852]	20	2.26	0.0416214	3	-1.63	0.985158	none	5	99.2
ZC3H8	zinc finger CCCH-type containing 8 [Source:HGNC Symbol;Acc:HGNC:30941]	1	1	1	3	2.81	0.05275	none	5	3.08
ZNF622	zinc finger protein 622 [Source:HGNC Symbol;Acc:HGNC:30958]	48	-0.3	0.710499	76	-1.41	0.961216	none	5	37.78
ZNF800	zinc finger protein 800 [Source:HGNC Symbol;Acc:HGNC:27267]	39	0.68	0.354858	3	-1.37	0.970795	none	5	2.51
