# Supplementary material for: Multifunctional RNA-binding proteins influence mRNA abundance and translational efficiency of distinct sets of target genes
Source: PLoS Comput Biol. 2021 Dec 8;17(12):e1009658. doi: 10.1371/journal.pcbi.1009658 (PMC8687540; doi:10.1371/journal.pcbi.1009658)
Supplement: S2 Table — Table with all 21 multifunctional RBPs, number of target genes per molecular trait, and names and significance of the best 5 GO enrichment results. (XLSX) [file pcbi.1009658.s002.xlsx]

## Sheet: Table S2
Dual-function RBP	mRNA targets	TE targets	overlap	mRNA effect size	TE effect size	GO term (mRNA)	GO p-value (mRNA)	GO term (TE)	GO p-value (TE)
BCLAF1	445	936	134	6.43657	8.61016	mRNA processing;mRNA metabolic process;RNA splicing;mRNA splicing, via spliceosome;RNA splicing, via transesterification reactions with bulged adenosine as nucleophile	6.495e-09;4.024e-07;8.942e-07;1.369e-05;1.369e-05	ATPase activity;ATPase activity, coupled;nucleolus;chromosome organization;nucleoside-triphosphatase activity	1.803e-15;3.674e-12;1.161e-10;1.923e-09;8.580e-09
DDX3X	339	730	43	6.9014	11.8944	mitochondrial matrix;Ribosome biogenesis in eukaryotes;Non-alcoholic fatty liver disease (NAFLD);Citrate cycle (TCA cycle);envelope	0.01002;0.15928;0.51410;0.53226;0.62432	ribonucleoprotein complex;Ribosome;translational initiation;ribosome;cytosolic ribosome	1.899e-09;1.161e-07;3.008e-07;6.607e-07;3.879e-06
DDX42	34	69	10	8.37718	3.86465	primitive erythrocyte differentiation;negative regulation of nucleotide metabolic process;positive regulation of transcription by RNA polymerase II;positive regulation of phosphate metabolic process;negative regulation of phosphate metabolic process	0.6149;1.0000;1.0000;1.0000;1.0000	regulation of RNA splicing;negative regulation of RNA metabolic process;mRNA splicing, via spliceosome;RNA splicing, via transesterification reactions with bulged adenosine as nucleophile;RNA splicing, via transesterification reactions	0.006449;0.009320;0.021564;0.021564;0.023758
DDX6	18	392	4	5.08536	7.11465	Synthesis and degradation of ketone bodies;Pathogenic Escherichia coli infection;negative regulation of cell cycle;positive regulation of DNA replication;positive regulation of translation	0.5099;0.6311;1.0000;1.0000;1.0000	Human cytomegalovirus infection;Chemokine signaling pathway;Glutamatergic synapse;Pathways in cancer;Circadian entrainment	0.00125;0.01257;0.01877;0.02433;0.03582
DROSHA	28	107	5	3.97327	4.27055	Focal adhesion;Biosynthesis of amino acids;positive regulation of lipid metabolic process;negative regulation of innate immune response;positive regulation of cell cycle	0.2147;0.2663;1.0000;1.0000;1.0000	regulation of neuronal synaptic plasticity;regulation of long-term neuronal synaptic plasticity;Golgi vesicle transport;Golgi vesicle budding;vesicle targeting, to, from or within Golgi	1;1;1;1;1
EFTUD2	97	1011	28	3.98791	8.35737	Terpenoid backbone biosynthesis;multi-organism membrane fusion;multi-organism membrane organization;autophagy of nucleus;late nucleophagy	0.5644;1.0000;1.0000;1.0000;1.0000	ribonucleoprotein complex;RNA processing;mRNA metabolic process;ribonucleoprotein complex biogenesis;viral process	6.476e-29;3.172e-27;4.821e-27;2.281e-24;5.554e-16
FAM120A	12	297	3	4.33225	4.74131	Bacterial invasion of epithelial cells;Salmonella infection;SNARE interactions in vesicular transport;Thyroid cancer;Endocrine and other factor-regulated calcium reabsorption	0.02963;0.26291;0.93823;0.96924;0.96924	Insulin signaling pathway;response to hormone;Regulation of lipolysis in adipocytes;Growth hormone synthesis, secretion and action;Parathyroid hormone synthesis, secretion and action	0.0007885;0.0014030;0.0059366;0.0080676;0.0143181
FASTKD2	70	287	33	9.21643	4.47186	Proteoglycans in cancer;regulation of receptor signaling pathway via JAK-STAT;monosaccharide catabolic process;monosaccharide biosynthetic process;positive regulation of JNK cascade	0.7936;1.0000;1.0000;1.0000;1.0000	mRNA processing;RNA splicing;mRNA metabolic process;negative regulation of RNA metabolic process;nucleocytoplasmic transport	0.00003995;0.00013386;0.00063075;0.00069010;0.00206942
G3BP1	151	298	49	10.1832	9.21913	positive regulation of protein localization to chromosome, telomeric region;chaperonin-containing T-complex;regulation of protein localization to chromosome, telomeric region;positive regulation of protein localization to Cajal body;regulation of protein localization to Cajal body	7.197e-10;1.434e-09;4.303e-09;6.407e-09;6.407e-09	mRNA metabolic process;ribonucleoprotein complex;RNA processing;RNA splicing;interspecies interaction between organisms	5.117e-11;1.217e-10;2.499e-09;7.373e-09;1.845e-06
GEMIN5	270	426	57	8.01522	4.80022	chromatin organization;histone modification;covalent chromatin modification;negative regulation of RNA metabolic process;negative regulation of nucleic acid-templated transcription	0.00006205;0.00006570;0.00011135;0.00030783;0.00088045	viral process;interspecies interaction between organisms;symbiotic process;cellular macromolecule catabolic process;protein localization to endoplasmic reticulum	0.00002268;0.00008556;0.00010156;0.00058418;0.00913951
HNRNPM	340	762	134	9.62357	5.17663	Glycerophospholipid metabolism;Hedgehog signaling pathway;N-Glycan biosynthesis;covalent chromatin modification;regulation of RNA export from nucleus	0.1465;0.3028;0.5990;0.8992;1.0000	Ubiquitin mediated proteolysis;cellular macromolecule catabolic process;viral process;symbiotic process;interspecies interaction between organisms	0.000005544;0.000061482;0.000120547;0.000147183;0.000423502
NKRF	85	253	30	7.49904	6.22405	nuclear receptor transcription coactivator activity;Fc gamma R-mediated phagocytosis;Thyroid hormone signaling pathway;ATP metabolic process;IMP metabolic process	0.02055;0.03621;0.10810;1.00000;1.00000	Growth hormone synthesis, secretion and action;Tight junction;GnRH signaling pathway;Yersinia infection;Parathyroid hormone synthesis, secretion and action	0.0006275;0.0306753;0.0333046;0.0473080;0.0606995
NOLC1	110	249	38	7.26524	4.9463	Other glycan degradation;Spliceosome;RNA splicing;response to antibiotic;response to organophosphorus	0.2644;0.4853;0.9545;1.0000;1.0000	mRNA metabolic process;nucleobase-containing compound catabolic process;mRNA catabolic process;ribonucleoprotein complex;RNA catabolic process	2.677e-12;8.931e-12;1.369e-11;1.795e-11;2.619e-11
PRPF8	1137	1698	273	17.4856	7.02089	covalent chromatin modification;histone modification;chromatin organization;Lysine degradation;chromosome organization	0.00007306;0.00047581;0.00196974;0.00864263;0.01263123	nucleolus;ribonucleoprotein complex biogenesis;RNA processing;ribonucleoprotein complex;mRNA processing	1.501e-10;5.618e-10;5.055e-08;1.178e-07;6.952e-06
PUM1	277	414	73	16.8609	7.58012	nuclear body;nuclear speck;RNA splicing;chromosome organization;chromatin organization	0.0000002782;0.0000218995;0.0000522777;0.0000562712;0.0000625673	mRNA metabolic process;mRNA processing;Spliceosome;RNA splicing;mRNA splicing, via spliceosome	3.543e-16;1.080e-12;1.735e-11;2.275e-11;2.290e-11
RBM22	37	258	6	4.52536	3.7363	histone lysine methylation;histone modification;covalent chromatin modification;peptidyl-lysine methylation;RNA transport	0.1899;0.2124;0.2539;0.2748;0.3312	mRNA metabolic process;RNA processing;Spliceosome;ribonucleoprotein complex biogenesis;ribonucleoprotein complex	0.0000006766;0.0000517269;0.0002853476;0.0004956364;0.0011712831
SRSF1	26	288	1	4.10552	9.64163	Phosphatidylinositol signaling system;positive regulation of angiogenesis;regulation of angiogenesis;positive regulation of protein catabolic process;endothelial cell differentiation	0.6931;1.0000;1.0000;1.0000;1.0000	mRNA processing;RNA splicing;RNA processing;RNA splicing, via transesterification reactions with bulged adenosine as nucleophile;mRNA splicing, via spliceosome	3.617e-17;2.759e-16;3.165e-16;1.633e-13;1.633e-13
SRSF7	40	163	19	11.4714	6.69845	camera-type eye morphogenesis;eye morphogenesis;developmental growth;developmental cell growth;post-embryonic animal organ development	1;1;1;1;1	mRNA metabolic process;RNA splicing;mRNA processing;RNA processing;RNA splicing, via transesterification reactions with bulged adenosine as nucleophile	3.358e-15;5.735e-15;2.224e-12;4.731e-09;4.951e-09
TRA2A	36	181	8	4.86586	12.1535	Thyroid hormone synthesis;Protein processing in endoplasmic reticulum;negative regulation of molecular function;positive regulation of cellular component biogenesis;regulation of cellular component biogenesis	0.3211;0.3448;1.0000;1.0000;1.0000	mRNA metabolic process;RNA splicing;RNA processing;mRNA processing;RNA splicing, via transesterification reactions with bulged adenosine as nucleophile	2.004e-37;1.714e-35;1.353e-32;1.598e-32;4.759e-25
U2AF2	424	1152	150	8.34581	4.22899	chromosome organization;pre-mRNA binding;chromatin organization;histone modification;covalent chromatin modification	0.02825;0.22386;0.31387;0.52245;0.78039	RNA processing;mRNA metabolic process;mRNA processing;cadherin binding;mRNA transport	1.050e-10;1.482e-10;1.771e-09;1.711e-08;5.071e-08
UCHL5	532	1137	212	14.1352	6.59705	chromosome organization;chromatin organization;covalent chromatin modification;histone modification;regulation of chromosome organization	0.000006767;0.000754353;0.009496256;0.018884693;0.040320269	RNA processing;mRNA processing;mRNA metabolic process;RNA splicing;RNA splicing, via transesterification reactions with bulged adenosine as nucleophile	1.030e-31;5.958e-27;2.496e-26;1.848e-25;1.189e-23
