# Supplementary material for: Multifunctional RNA-binding proteins influence mRNA abundance and translational efficiency of distinct sets of target genes
Source: PLoS Comput Biol. 2021 Dec 8;17(12):e1009658. doi: 10.1371/journal.pcbi.1009658 (PMC8687540; doi:10.1371/journal.pcbi.1009658)
Supplement: S3 Table — Table with all 21 multifunctional RBPs and their cellular localization (0: absent; 1: present). (XLSX) [file pcbi.1009658.s003.xlsx]

## Sheet: Table S3
Dual-function RBP	Nuclei	Cytoplasm
BCLAF1	1	1
DDX3X	0	1
DDX42	1	1
DDX6	0	1
DROSHA	1	1
EFTUD2	1	0
FAM120A	1	1
FASTKD2	0	1
G3BP1	0	1
GEMIN5	1	1
HNRNPM	not available	not available
NKRF	1	1
NOLC1	0	1
PRPF8	1	1
PUM1	1	1
RBM22	1	1
SRSF1	1	1
SRSF7	1	1
TRA2A	1	1
U2AF2	1	0
UCHL5	1	1
