# Supplementary material for: Multifunctional RNA-binding proteins influence mRNA abundance and translational efficiency of distinct sets of target genes
Source: PLoS Comput Biol. 2021 Dec 8;17(12):e1009658. doi: 10.1371/journal.pcbi.1009658 (PMC8687540; doi:10.1371/journal.pcbi.1009658)
Supplement: S1 Data — To access this file, download R and load the RData object with the R function load: load(RData). (ZIP) [file pcbi.1009658.s004.zip]

Archive with 2 entries (2 files):
- S1_Data.RData
- __MACOSX/._S1_Data.RData
